# Supplementary material for: Genome-Scale Reconstruction of Escherichia coli's Transcriptional and Translational Machinery: A Knowledge Base, Its Mathematical Formulation, and Its Functional Characterization
Source: PLoS Comput Biol. 2009 Mar 13;5(3):e1000312. doi: 10.1371/journal.pcbi.1000312 (PMC2648898; doi:10.1371/journal.pcbi.1000312)
Supplement: Dataset S1 — Compressed Matlab file containing E-matrix model (1.49 MB ZIP) [file pcbi.1000312.s001.zip]

Archive with 1 entries (1 files):
- Thiele et al. - E-matrix_LB_medium.mat
